# Supplementary material for: Rechargeable Metasurfaces for Dynamic Color Display Based on a Compositional and Mechanical Dual-Altered Mechanism
Source: Research (Wash D C). 2022 Oct 19;2022:9828757. doi: 10.34133/2022/9828757 (PMC11030115; doi:10.34133/2022/9828757)
Supplement: Supplementary Materials — include the Supporting Note S1, Supporting Figures S1 to S19, and legends for Movies S1 to S4. [file 9828757.f1.zip]

Archive with 5 entries (5 files):
- 2.1-supplementary materials.docx
- Supplementary Movie 1.mp4
- Supplementary Movie 2.mp4
- Supplementary Movie 3.mp4
- Supplementary Movie 4.mp4
